# Supplementary material for: Specimen-level phylogenetics in paleontology using the Fossilized Birth-Death model with sampled ancestors
Source: PeerJ. 2017 Mar 1;5:e3055. doi: 10.7717/peerj.3055 (PMC5335686; doi:10.7717/peerj.3055)
Supplement: Supplemental Information 1 [file peerj-05-3055-s001.txt]

<?xml version="1.0" encoding="UTF-8" standalone="no"?><beast beautitemplate='Standard' beautistatus='' namespace="beast.core:beast.evolution.alignment:beast.evolution.tree.coalescent:beast.core.util:beast.evolution.nuc:beast.evolution.operators:beast.evolution.sitemodel:beast.evolution.substitutionmodel:beast.evolution.likelihood" required="SA v1.1.6:MM v1.0.4" version="2.4">


    <data
id="DIPNOANS_FBD2"
dataType="standard">
                            <sequence id="seq_ZPAL_ABbIII2393_P_roemeri_219" taxon="ZPAL_ABbIII2393_P_roemeri_219" totalcount="2" value="0000000?0011011000001110000100?00000010110001"/>
                            <sequence id="seq_MGGC_21920_107" taxon="MGGC_21920_107" totalcount="2" value="11110110111000010010101000111??00010100100001"/>
                            <sequence id="seq_MGGC_21913_107" taxon="MGGC_21913_107" totalcount="2" value="1?100100100001100100101000110??11000000100?01"/>
                            <sequence id="seq_MGGC_21912_107" taxon="MGGC_21912_107" totalcount="2" value="1?001111101011001000101001010??111000100?0?01"/>
                            <sequence id="seq_MGGC_21914_107" taxon="MGGC_21914_107" totalcount="2" value="0?000??11111?110100010???0010??110000000?0?01"/>
                            <sequence id="seq_MGGC_21915_107" taxon="MGGC_21915_107" totalcount="2" value="01000?01000101110001010000010??000000100?0101"/>
                            <sequence id="seq_MGGC_21916_107" taxon="MGGC_21916_107" totalcount="2" value="01000?01100101110001010100010??000000110?0101"/>
                            <sequence id="seq_MGGC_21917_107" taxon="MGGC_21917_107" totalcount="2" value="01000000000101110001010000110??00000010110101"/>
                            <sequence id="seq_MGGC_21918_107" taxon="MGGC_21918_107" totalcount="2" value="01??0001000101110001010000010??000000100?0101"/>
                            <sequence id="seq_MGGC_21919_107" taxon="MGGC_21919_107" totalcount="2" value="??100??1??0??11?000111????110??000000000?0?01"/>
                            <sequence id="seq_MGGC_21921_107" taxon="MGGC_21921_107" totalcount="2" value="1?000110000001101110110000110??100000100?1?01"/>
                            <sequence id="seq_MGGC_21922_107" taxon="MGGC_21922_107" totalcount="2" value="??000?????1??10?011010???0011??000111?00?0?01"/>
                            <sequence id="seq_MGGC_21923_107" taxon="MGGC_21923_107" totalcount="2" value="??000?????0??11?000101????010??000000000?0?01"/>
                            <sequence id="seq_MGGC_21924_107" taxon="MGGC_21924_107" totalcount="2" value="??10??????1??11?0?0010????010??1?00??000?0?01"/>
                            <sequence id="seq_MGGC_21925_107" taxon="MGGC_21925_107" totalcount="2" value="1?100??0??0??11?111011???0111??100110100?0?01"/>
                            <sequence id="seq_MGGC_21926_107" taxon="MGGC_21926_107" totalcount="2" value="01000100000101100001111010011??000101100?0001"/>
                            <sequence id="seq_MGGC_21927_107" taxon="MGGC_21927_107" totalcount="2" value="??000100000101100001111010011??000101100?0?01"/>
                            <sequence id="seq_MGGC_21928_107" taxon="MGGC_21928_107" totalcount="2" value="??00010?00010110000111???0011??00010?100?0?01"/>
                            <sequence id="seq_MGGC_21929_107" taxon="MGGC_21929_107" totalcount="2" value="??00010000010110000111???0011??100101100?0?01"/>
                            <sequence id="seq_MGGC_21930_107" taxon="MGGC_21930_107" totalcount="2" value="01000100111101100001101011110??11100000100101"/>
                            <sequence id="seq_MGGC_21931_107" taxon="MGGC_21931_107" totalcount="2" value="???????0???????????????????10??????????????01"/>
                            <sequence id="seq_ONM_NG_EMD1_107" taxon="ONM_NG_EMD1_107" totalcount="2" value="0100010?000101100001111000?10??100000?00?0101"/>
                            <sequence id="seq_ONM_NG_EMD2_107" taxon="ONM_NG_EMD2_107" totalcount="2" value="0111010?001001100110101001?10??101000?00?0101"/>
                            <sequence id="seq_ONM_NG_EMD3_107" taxon="ONM_NG_EMD3_107" totalcount="2" value="1101000?011101?00010100000?10??100000?00?0101"/>
                            <sequence id="seq_ONM_NG_EMD4_107" taxon="ONM_NG_EMD4_107" totalcount="2" value="1?000???0001011?000111???0?10??100000?00?0?01"/>
                            <sequence id="seq_ONM_NG_EMD5_107" taxon="ONM_NG_EMD5_107" totalcount="2" value="??000?????0??11?000101?????10??100000?00?0?01"/>
                            <sequence id="seq_ONM_NG_EMD6_107" taxon="ONM_NG_EMD6_107" totalcount="2" value="0111010?111101000010100001?10??111000000?0101"/>
                            <sequence id="seq_ONM_NG_EMD7_107" taxon="ONM_NG_EMD7_107" totalcount="2" value="0?000???0001011?000101???0?10??000000?00?0?01"/>
                            <sequence id="seq_ONM_NG_EMD8_107" taxon="ONM_NG_EMD8_107" totalcount="2" value="0100010?000101100001011010?10??000000?00?0101"/>
                            <sequence id="seq_ONM_NG_EMD9_107" taxon="ONM_NG_EMD9_107" totalcount="2" value="0110010?000101100001111000?10??100000?00?0101"/>
                            <sequence id="seq_ONM_NG_EMD10_107" taxon="ONM_NG_EMD10_107" totalcount="2" value="1100011?100001100110111000?10??101000?00??101"/>
                            <sequence id="seq_ONM_NG_EMD11_107" taxon="ONM_NG_EMD11_107" totalcount="2" value="0?000???0001011?000111???0?10??000000?00?0?01"/>
                            <sequence id="seq_ONM_NG_EMD12_107" taxon="ONM_NG_EMD12_107" totalcount="2" value="??000?????0??11?0?0101???0?10??1??0?0??0???01"/>
                            <sequence id="seq_ONM_NG_EMD13_107" taxon="ONM_NG_EMD13_107" totalcount="2" value="1?10110?101001?00100100001110??11100000100?01"/>
                            <sequence id="seq_ONM_NG_EMD14_107" taxon="ONM_NG_EMD14_107" totalcount="2" value="0100000?010101100000110000?10??100000?00?0101"/>
                            <sequence id="seq_ONM_NG_EMD15_107" taxon="ONM_NG_EMD15_107" totalcount="2" value="0100010?010101100000111000?11??100001?00?0001"/>
                            <sequence id="seq_ONM_NG_EMD16_107" taxon="ONM_NG_EMD16_107" totalcount="2" value="0?000???0001011?000101???0?10??100000?00?0?01"/>
                            <sequence id="seq_ONM_NG_EMD17_107" taxon="ONM_NG_EMD17_107" totalcount="2" value="0?00010?0001011?0001011010?10??000000?00?0?01"/>
                            <sequence id="seq_ONM_NG_EMD18_107" taxon="ONM_NG_EMD18_107" totalcount="2" value="0100010?010101110000110000010??100000?10?0101"/>
                            <sequence id="seq_ONM_NG_EMD19_107" taxon="ONM_NG_EMD19_107" totalcount="2" value="??00010?000001100000111010?10??000000?00?0?01"/>
                            <sequence id="seq_ONM_NG_EMD20_107" taxon="ONM_NG_EMD20_107" totalcount="2" value="0100000?000100000001111110?10??000000?00?0101"/>
                            <sequence id="seq_ONM_NG_EMD21_107" taxon="ONM_NG_EMD21_107" totalcount="2" value="????????001101???00110000??10??100000?00?0?01"/>
                            <sequence id="seq_ONM_NG_EMD22_107" taxon="ONM_NG_EMD22_107" totalcount="2" value="??00?????????11??00101???0?10??100000?00?0?01"/>
                            <sequence id="seq_CPHNAMA_VT830_E_schultzei_97" taxon="CPHNAMA_VT830_E_schultzei_97" totalcount="2" value="10100110101001?0010011100001011100000?0100001"/>
                            <sequence id="seq_CPHNAMA_VT831_E_schultzei_97" taxon="CPHNAMA_VT831_E_schultzei_97" totalcount="2" value="11100000101001?1010011100001011100000?10?0001"/>
                            <sequence id="seq_ROM_47626_L_humei_83" taxon="ROM_47626_L_humei_83" totalcount="2" value="1?00011?111001000000001000?110?000101000?0?01"/>
                            <sequence id="seq_ROM_47627_L_humei_83" taxon="ROM_47627_L_humei_83" totalcount="2" value="1101011?110001100000111000?110?000101000?0001"/>
                            <sequence id="seq_UFMA_1_40_454_A_tiguidiensis_97" taxon="UFMA_1_40_454_A_tiguidiensis_97" totalcount="2" value="010001000000011000010100100100?000000?01?0101"/>
                            <sequence id="seq_HGS_64_A_tiguidiensis_119" taxon="HGS_64_A_tiguidiensis_119" totalcount="2" value="010000000000011000010110100100?000000?00?0101"/>
                            <sequence id="seq_HGN51_N_africanus_119" taxon="HGN51_N_africanus_119" totalcount="2" value="11000111110011101110110000?100?100000?00?1101"/>
                            <sequence id="seq_HGS115_N_africanus_119" taxon="HGS115_N_africanus_119" totalcount="2" value="11000110100011101110110000?100?100000?0100101"/>
                            <sequence id="seq_1_13_12217_F_jurassicus_169" taxon="1_13_12217_F_jurassicus_169" totalcount="2" value="0100010?0001011000011110100100?000000?00?0001"/>
                            <sequence id="seq_MGCT_644_C_africanus_151" taxon="MGCT_644_C_africanus_151" totalcount="2" value="01000100100101100001111001?100?100000001?0101"/>
                            <userDataType id="StandardData.0" spec="beast.evolution.datatype.StandardData" ambiguities="" nrOfStates="2">
                                <charstatelabels id="UserDataType.0" spec="beast.evolution.datatype.UserDataType" characterName="" codeMap="0=0, 1=1, ? =0 1 " states="2" value="0, 1"/>
                                <charstatelabels id="UserDataType.01" spec="beast.evolution.datatype.UserDataType" characterName="" codeMap="0=0, 1=1, ? =0 1 " states="2" value="0, 1"/>
                                <charstatelabels id="UserDataType.02" spec="beast.evolution.datatype.UserDataType" characterName="" codeMap="0=0, 1=1, ? =0 1 " states="2" value="0, 1"/>
                                <charstatelabels id="UserDataType.03" spec="beast.evolution.datatype.UserDataType" characterName="" codeMap="0=0, 1=1, ? =0 1 " states="2" value="0, 1"/>
                                <charstatelabels id="UserDataType.04" spec="beast.evolution.datatype.UserDataType" characterName="" codeMap="0=0, 1=1, ? =0 1 " states="2" value="0, 1"/>
                                <charstatelabels id="UserDataType.05" spec="beast.evolution.datatype.UserDataType" characterName="" codeMap="0=0, 1=1, ? =0 1 " states="2" value="0, 1"/>
                                <charstatelabels id="UserDataType.06" spec="beast.evolution.datatype.UserDataType" characterName="" codeMap="0=0, 1=1, ? =0 1 " states="2" value="0, 1"/>
                                <charstatelabels id="UserDataType.07" spec="beast.evolution.datatype.UserDataType" characterName="" codeMap="0=0, 1=1, ? =0 1 " states="2" value="0, 1"/>
                                <charstatelabels id="UserDataType.08" spec="beast.evolution.datatype.UserDataType" characterName="" codeMap="0=0, 1=1, ? =0 1 " states="2" value="0, 1"/>
                                <charstatelabels id="UserDataType.09" spec="beast.evolution.datatype.UserDataType" characterName="" codeMap="0=0, 1=1, ? =0 1 " states="2" value="0, 1"/>
                                <charstatelabels id="UserDataType.010" spec="beast.evolution.datatype.UserDataType" characterName="" codeMap="0=0, 1=1, ? =0 1 " states="2" value="0, 1"/>
                                <charstatelabels id="UserDataType.011" spec="beast.evolution.datatype.UserDataType" characterName="" codeMap="0=0, 1=1, ? =0 1 " states="2" value="0, 1"/>
                                <charstatelabels id="UserDataType.012" spec="beast.evolution.datatype.UserDataType" characterName="" codeMap="0=0, 1=1, ? =0 1 " states="2" value="0, 1"/>
                                <charstatelabels id="UserDataType.013" spec="beast.evolution.datatype.UserDataType" characterName="" codeMap="0=0, 1=1, ? =0 1 " states="2" value="0, 1"/>
                                <charstatelabels id="UserDataType.014" spec="beast.evolution.datatype.UserDataType" characterName="" codeMap="0=0, 1=1, ? =0 1 " states="2" value="0, 1"/>
                                <charstatelabels id="UserDataType.015" spec="beast.evolution.datatype.UserDataType" characterName="" codeMap="0=0, 1=1, ? =0 1 " states="2" value="0, 1"/>
                                <charstatelabels id="UserDataType.016" spec="beast.evolution.datatype.UserDataType" characterName="" codeMap="0=0, 1=1, ? =0 1 " states="2" value="0, 1"/>
                                <charstatelabels id="UserDataType.017" spec="beast.evolution.datatype.UserDataType" characterName="" codeMap="0=0, 1=1, ? =0 1 " states="2" value="0, 1"/>
                                <charstatelabels id="UserDataType.018" spec="beast.evolution.datatype.UserDataType" characterName="" codeMap="0=0, 1=1, ? =0 1 " states="2" value="0, 1"/>
                                <charstatelabels id="UserDataType.019" spec="beast.evolution.datatype.UserDataType" characterName="" codeMap="0=0, 1=1, ? =0 1 " states="2" value="0, 1"/>
                                <charstatelabels id="UserDataType.020" spec="beast.evolution.datatype.UserDataType" characterName="" codeMap="0=0, 1=1, ? =0 1 " states="2" value="0, 1"/>
                                <charstatelabels id="UserDataType.021" spec="beast.evolution.datatype.UserDataType" characterName="" codeMap="0=0, 1=1, ? =0 1 " states="2" value="0, 1"/>
                                <charstatelabels id="UserDataType.022" spec="beast.evolution.datatype.UserDataType" characterName="" codeMap="0=0, 1=1, ? =0 1 " states="2" value="0, 1"/>
                                <charstatelabels id="UserDataType.023" spec="beast.evolution.datatype.UserDataType" characterName="" codeMap="0=0, 1=1, ? =0 1 " states="2" value="0, 1"/>
                                <charstatelabels id="UserDataType.024" spec="beast.evolution.datatype.UserDataType" characterName="" codeMap="0=0, 1=1, ? =0 1 " states="2" value="0, 1"/>
                                <charstatelabels id="UserDataType.025" spec="beast.evolution.datatype.UserDataType" characterName="" codeMap="0=0, 1=1, ? =0 1 " states="2" value="0, 1"/>
                                <charstatelabels id="UserDataType.026" spec="beast.evolution.datatype.UserDataType" characterName="" codeMap="0=0, 1=1, ? =0 1 " states="2" value="0, 1"/>
                                <charstatelabels id="UserDataType.027" spec="beast.evolution.datatype.UserDataType" characterName="" codeMap="0=0, 1=1, ? =0 1 " states="2" value="0, 1"/>
                                <charstatelabels id="UserDataType.028" spec="beast.evolution.datatype.UserDataType" characterName="" codeMap="0=0, 1=1, ? =0 1 " states="2" value="0, 1"/>
                                <charstatelabels id="UserDataType.029" spec="beast.evolution.datatype.UserDataType" characterName="" codeMap="0=0, 1=1, ? =0 1 " states="2" value="0, 1"/>
                                <charstatelabels id="UserDataType.030" spec="beast.evolution.datatype.UserDataType" characterName="" codeMap="0=0, 1=1, ? =0 1 " states="2" value="0, 1"/>
                                <charstatelabels id="UserDataType.031" spec="beast.evolution.datatype.UserDataType" characterName="" codeMap="0=0, 1=1, ? =0 1 " states="2" value="0, 1"/>
                                <charstatelabels id="UserDataType.032" spec="beast.evolution.datatype.UserDataType" characterName="" codeMap="0=0, 1=1, ? =0 1 " states="2" value="0, 1"/>
                                <charstatelabels id="UserDataType.033" spec="beast.evolution.datatype.UserDataType" characterName="" codeMap="0=0, 1=1, ? =0 1 " states="2" value="0, 1"/>
                                <charstatelabels id="UserDataType.034" spec="beast.evolution.datatype.UserDataType" characterName="" codeMap="0=0, 1=1, ? =0 1 " states="2" value="0, 1"/>
                                <charstatelabels id="UserDataType.035" spec="beast.evolution.datatype.UserDataType" characterName="" codeMap="0=0, 1=1, ? =0 1 " states="2" value="0, 1"/>
                                <charstatelabels id="UserDataType.036" spec="beast.evolution.datatype.UserDataType" characterName="" codeMap="0=0, 1=1, ? =0 1 " states="2" value="0, 1"/>
                                <charstatelabels id="UserDataType.037" spec="beast.evolution.datatype.UserDataType" characterName="" codeMap="0=0, 1=1, ? =0 1 " states="2" value="0, 1"/>
                                <charstatelabels id="UserDataType.038" spec="beast.evolution.datatype.UserDataType" characterName="" codeMap="0=0, 1=1, ? =0 1 " states="2" value="0, 1"/>
                                <charstatelabels id="UserDataType.039" spec="beast.evolution.datatype.UserDataType" characterName="" codeMap="0=0, 1=1, ? =0 1 " states="2" value="0, 1"/>
                                <charstatelabels id="UserDataType.040" spec="beast.evolution.datatype.UserDataType" characterName="" codeMap="0=0, 1=1, ? =0 1 " states="2" value="0, 1"/>
                                <charstatelabels id="UserDataType.041" spec="beast.evolution.datatype.UserDataType" characterName="" codeMap="0=0, 1=1, ? =0 1 " states="2" value="0, 1"/>
                                <charstatelabels id="UserDataType.042" spec="beast.evolution.datatype.UserDataType" characterName="" codeMap="0=0, 1=1, ? =0 1 " states="2" value="0, 1"/>
                            </userDataType>
                        </data>


    


    


    
<map name="Uniform" >beast.math.distributions.Uniform</map>
<map name="Exponential" >beast.math.distributions.Exponential</map>
<map name="LogNormal" >beast.math.distributions.LogNormalDistributionModel</map>
<map name="Normal" >beast.math.distributions.Normal</map>
<map name="Beta" >beast.math.distributions.Beta</map>
<map name="Gamma" >beast.math.distributions.Gamma</map>
<map name="LaplaceDistribution" >beast.math.distributions.LaplaceDistribution</map>
<map name="prior" >beast.math.distributions.Prior</map>
<map name="InverseGamma" >beast.math.distributions.InverseGamma</map>
<map name="OneOnX" >beast.math.distributions.OneOnX</map>


<run id="mcmc" spec="MCMC" chainLength="50000000">
    <state id="state" storeEvery="5000">
        <tree id="Tree.t:DIPNOANS_FBD2" name="stateNode">
            <trait id="dateTrait.t:DIPNOANS_FBD2" spec="beast.evolution.tree.TraitSet" traitname="date-backward">
                ZPAL_ABbIII2393_P_roemeri_219=219.0,
MGGC_21920_107=107.0,
MGGC_21913_107=107.0,
MGGC_21912_107=107.0,
MGGC_21914_107=107.0,
MGGC_21915_107=107.0,
MGGC_21916_107=107.0,
MGGC_21917_107=107.0,
MGGC_21918_107=107.0,
MGGC_21919_107=107.0,
MGGC_21921_107=107.0,
MGGC_21922_107=107.0,
MGGC_21923_107=107.0,
MGGC_21924_107=107.0,
MGGC_21925_107=107.0,
MGGC_21926_107=107.0,
MGGC_21927_107=107.0,
MGGC_21928_107=107.0,
MGGC_21929_107=107.0,
MGGC_21930_107=107.0,
MGGC_21931_107=107.0,
ONM_NG_EMD1_107=107.0,
ONM_NG_EMD2_107=107.0,
ONM_NG_EMD3_107=107.0,
ONM_NG_EMD4_107=107.0,
ONM_NG_EMD5_107=107.0,
ONM_NG_EMD6_107=107.0,
ONM_NG_EMD7_107=107.0,
ONM_NG_EMD8_107=107.0,
ONM_NG_EMD9_107=107.0,
ONM_NG_EMD10_107=107.0,
ONM_NG_EMD11_107=107.0,
ONM_NG_EMD12_107=107.0,
ONM_NG_EMD13_107=107.0,
ONM_NG_EMD14_107=107.0,
ONM_NG_EMD15_107=107.0,
ONM_NG_EMD16_107=107.0,
ONM_NG_EMD17_107=107.0,
ONM_NG_EMD18_107=107.0,
ONM_NG_EMD19_107=107.0,
ONM_NG_EMD20_107=107.0,
ONM_NG_EMD21_107=107.0,
ONM_NG_EMD22_107=107.0,
CPHNAMA_VT830_E_schultzei_97=97.0,
CPHNAMA_VT831_E_schultzei_97=97.0,
ROM_47626_L_humei_83=83.0,
ROM_47627_L_humei_83=83.0,
UFMA_1_40_454_A_tiguidiensis_97=97.0,
HGS_64_A_tiguidiensis_119=119.0,
HGN51_N_africanus_119=119.0,
HGS115_N_africanus_119=119.0,
1_13_12217_F_jurassicus_169=169.0,
MGCT_644_C_africanus_151=151.0                <taxa id="TaxonSet.DIPNOANS_FBD22" spec="TaxonSet">
                    <alignment id="DIPNOANS_FBD22" spec="FilteredAlignment" ascertained="true" excludefrom="43" excludeto="45" filter="1-43,44-45">
                        <data idref="DIPNOANS_FBD2"/>
                        <userDataType id="morphDataType.DIPNOANS_FBD22" spec="beast.evolution.datatype.StandardData" ambiguities="" nrOfStates="2"/>
                    </alignment>
                </taxa>
            </trait>
            <taxonset idref="TaxonSet.DIPNOANS_FBD22"/>
        </tree>
        <parameter id="ucldMean.c:DIPNOANS_FBD2" name="stateNode">1.0</parameter>
        <parameter id="ucldStdev.c:DIPNOANS_FBD2" lower="0.0" name="stateNode">0.1</parameter>
        <stateNode id="rateCategories.c:DIPNOANS_FBD2" spec="parameter.IntegerParameter" dimension="104">1</stateNode>
        <parameter id="diversificationRateFBD.t:DIPNOANS_FBD2" lower="0.0" name="stateNode">1.0</parameter>
        <parameter id="turnoverFBD.t:DIPNOANS_FBD2" lower="0.0" name="stateNode" upper="1.0">0.5</parameter>
        <parameter id="samplingProportionFBD.t:DIPNOANS_FBD2" lower="0.0" name="stateNode" upper="1.0">0.5</parameter>
        <parameter id="originFBD.t:DIPNOANS_FBD2" lower="0.0" name="stateNode">169.0</parameter>
    </state>

    <init id="RandomTree.t:DIPNOANS_FBD2" spec="beast.evolution.tree.RandomTree" estimate="false" initial="@Tree.t:DIPNOANS_FBD2" taxa="@DIPNOANS_FBD22">
        <populationModel id="ConstantPopulation0.t:DIPNOANS_FBD2" spec="ConstantPopulation">
            <parameter id="randomPopSize.t:DIPNOANS_FBD2" name="popSize">1.0</parameter>
        </populationModel>
    </init>

    <distribution id="posterior" spec="util.CompoundDistribution">
        <distribution id="prior" spec="util.CompoundDistribution">
            <distribution id="FBD.t:DIPNOANS_FBD2" spec="beast.evolution.speciation.SABirthDeathModel" conditionOnSampling="true" diversificationRate="@diversificationRateFBD.t:DIPNOANS_FBD2" origin="@originFBD.t:DIPNOANS_FBD2" samplingProportion="@samplingProportionFBD.t:DIPNOANS_FBD2" tree="@Tree.t:DIPNOANS_FBD2" turnover="@turnoverFBD.t:DIPNOANS_FBD2">
                <parameter id="rFBD.t:DIPNOANS_FBD2" lower="0.0" name="removalProbability" upper="1.0">0.0</parameter>
                <parameter id="rhoFBD.t:DIPNOANS_FBD2" estimate="false" lower="0.0" name="rho" upper="1.0">0.0</parameter>
            </distribution>
            <prior id="diversificationRatePriorFBD.t:DIPNOANS_FBD2" name="distribution" x="@diversificationRateFBD.t:DIPNOANS_FBD2">
                <Uniform id="Uniform.0" name="distr" upper="Infinity"/>
            </prior>
            <prior id="originPriorFBD.t:DIPNOANS_FBD2" name="distribution" x="@originFBD.t:DIPNOANS_FBD2">
                <Uniform id="Uniform.01" name="distr" upper="Infinity"/>
            </prior>
            <prior id="samplingProportionPriorFBD.t:DIPNOANS_FBD2" name="distribution" x="@samplingProportionFBD.t:DIPNOANS_FBD2">
                <Uniform id="Uniform.02" name="distr"/>
            </prior>
            <prior id="turnoverPriorFBD.t:DIPNOANS_FBD2" name="distribution" x="@turnoverFBD.t:DIPNOANS_FBD2">
                <Uniform id="Uniform.03" name="distr"/>
            </prior>
            <prior id="MeanRatePrior.c:DIPNOANS_FBD2" name="distribution" x="@ucldMean.c:DIPNOANS_FBD2">
                <Uniform id="Uniform.04" name="distr" upper="Infinity"/>
            </prior>
            <prior id="ucldStdevPrior.c:DIPNOANS_FBD2" name="distribution" x="@ucldStdev.c:DIPNOANS_FBD2">
                <Gamma id="Gamma.0" name="distr">
                    <parameter id="RealParameter.0" estimate="false" name="alpha">0.5396</parameter>
                    <parameter id="RealParameter.01" estimate="false" name="beta">0.3819</parameter>
                </Gamma>
            </prior>
        </distribution>
        <distribution id="likelihood" spec="util.CompoundDistribution" useThreads="true">
            <distribution id="morphTreeLikelihood.DIPNOANS_FBD22" spec="TreeLikelihood" data="@DIPNOANS_FBD22" tree="@Tree.t:DIPNOANS_FBD2">
                <siteModel id="morphSiteModel.s:DIPNOANS_FBD22" spec="SiteModel">
                    <parameter id="mutationRate.s:DIPNOANS_FBD22" estimate="false" name="mutationRate">1.0</parameter>
                    <parameter id="gammaShape.s:DIPNOANS_FBD22" estimate="false" name="shape">1.0</parameter>
                    <substModel id="LewisMK.s:DIPNOANS_FBD22" spec="LewisMK" datatype="@morphDataType.DIPNOANS_FBD22"/>
                </siteModel>
                <branchRateModel id="RelaxedClock.c:DIPNOANS_FBD2" spec="beast.evolution.branchratemodel.UCRelaxedClockModel" clock.rate="@ucldMean.c:DIPNOANS_FBD2" rateCategories="@rateCategories.c:DIPNOANS_FBD2" tree="@Tree.t:DIPNOANS_FBD2">
                    <LogNormal id="LogNormalDistributionModel.c:DIPNOANS_FBD2" S="@ucldStdev.c:DIPNOANS_FBD2" meanInRealSpace="true" name="distr">
                        <parameter id="RealParameter.02" estimate="false" lower="0.0" name="M" upper="1.0">1.0</parameter>
                    </LogNormal>
                </branchRateModel>
            </distribution>
        </distribution>
    </distribution>

    <operator id="ucldMeanScaler.c:DIPNOANS_FBD2" spec="ScaleOperator" parameter="@ucldMean.c:DIPNOANS_FBD2" scaleFactor="0.5" weight="1.0"/>

    <operator id="ucldStdevScaler.c:DIPNOANS_FBD2" spec="ScaleOperator" parameter="@ucldStdev.c:DIPNOANS_FBD2" scaleFactor="0.5" weight="3.0"/>

    <operator id="CategoriesRandomWalk.c:DIPNOANS_FBD2" spec="IntRandomWalkOperator" parameter="@rateCategories.c:DIPNOANS_FBD2" weight="10.0" windowSize="1"/>

    <operator id="CategoriesSwapOperator.c:DIPNOANS_FBD2" spec="SwapOperator" intparameter="@rateCategories.c:DIPNOANS_FBD2" weight="10.0"/>

    <operator id="CategoriesUniform.c:DIPNOANS_FBD2" spec="UniformOperator" parameter="@rateCategories.c:DIPNOANS_FBD2" weight="10.0"/>

    <operator id="relaxedUpDownOperator.c:DIPNOANS_FBD2" spec="UpDownOperator" scaleFactor="0.75" weight="3.0">
        <up idref="ucldMean.c:DIPNOANS_FBD2"/>
        <down idref="Tree.t:DIPNOANS_FBD2"/>
    </operator>

    <operator id="originScalerFBD.t:DIPNOANS_FBD2" spec="ScaleOperator" parameter="@originFBD.t:DIPNOANS_FBD2" scaleFactor="0.75" weight="3.0"/>

    <operator id="divRateScalerFBD.t:DIPNOANS_FBD2" spec="ScaleOperator" parameter="@diversificationRateFBD.t:DIPNOANS_FBD2" scaleFactor="0.75" weight="10.0"/>

    <operator id="turnoverScalerFBD.t:DIPNOANS_FBD2" spec="ScaleOperator" parameter="@turnoverFBD.t:DIPNOANS_FBD2" scaleFactor="0.75" weight="10.0"/>

    <operator id="samplingPScalerFBD.t:DIPNOANS_FBD2" spec="ScaleOperator" parameter="@samplingProportionFBD.t:DIPNOANS_FBD2" scaleFactor="0.75" weight="10.0"/>

    <operator id="LeafToSAFBD.t:DIPNOANS_FBD2" spec="LeafToSampledAncestorJump" tree="@Tree.t:DIPNOANS_FBD2" weight="10.0"/>

    <operator id="SAWilsonBaldingFBD.t:DIPNOANS_FBD2" spec="SAWilsonBalding" tree="@Tree.t:DIPNOANS_FBD2" weight="10.0"/>

    <operator id="SAWideFBD.t:DIPNOANS_FBD2" spec="SAExchange" isNarrow="false" tree="@Tree.t:DIPNOANS_FBD2" weight="10.0"/>

    <operator id="SANarrowFBD.t:DIPNOANS_FBD2" spec="SAExchange" tree="@Tree.t:DIPNOANS_FBD2" weight="10.0"/>

    <operator id="SAUniformOperatorFBD.t:DIPNOANS_FBD2" spec="SAUniform" tree="@Tree.t:DIPNOANS_FBD2" weight="20.0"/>

    <operator id="SATreeRootScalerFBD.t:DIPNOANS_FBD2" spec="SAScaleOperator" rootOnly="true" scaleFactor="0.95" tree="@Tree.t:DIPNOANS_FBD2" weight="1.0"/>

    <operator id="SATreeScalerFBD.t:DIPNOANS_FBD2" spec="SAScaleOperator" scaleFactor="0.95" tree="@Tree.t:DIPNOANS_FBD2" weight="3.0"/>

    <operator spec='SampledNodeDateRandomWalker' windowSize="51" tree="@Tree.t:DIPNOANS_FBD2" weight="10">

<samplingDates id="samplingDate1" spec="beast.evolution.tree.SamplingDate" taxon="MGGC_21920_107" upper="30." lower="17."/>
<samplingDates id="samplingDate2" spec="beast.evolution.tree.SamplingDate" taxon="MGGC_21913_107" upper="30." lower="17."/>
<samplingDates id="samplingDate3" spec="beast.evolution.tree.SamplingDate" taxon="MGGC_21912_107" upper="30." lower="17."/>
<samplingDates id="samplingDate4" spec="beast.evolution.tree.SamplingDate" taxon="MGGC_21914_107" upper="30." lower="17."/>
<samplingDates id="samplingDate5" spec="beast.evolution.tree.SamplingDate" taxon="MGGC_21915_107" upper="30." lower="17."/>
<samplingDates id="samplingDate6" spec="beast.evolution.tree.SamplingDate" taxon="MGGC_21916_107" upper="30." lower="17."/>
<samplingDates id="samplingDate7" spec="beast.evolution.tree.SamplingDate" taxon="MGGC_21917_107" upper="30." lower="17."/>
<samplingDates id="samplingDate8" spec="beast.evolution.tree.SamplingDate" taxon="MGGC_21918_107" upper="30." lower="17."/>
<samplingDates id="samplingDate9" spec="beast.evolution.tree.SamplingDate" taxon="MGGC_21919_107" upper="30." lower="17."/>
<samplingDates id="samplingDate10" spec="beast.evolution.tree.SamplingDate" taxon="MGGC_21921_107" upper="30." lower="17."/>
<samplingDates id="samplingDate11" spec="beast.evolution.tree.SamplingDate" taxon="MGGC_21922_107" upper="30." lower="17."/>
<samplingDates id="samplingDate12" spec="beast.evolution.tree.SamplingDate" taxon="MGGC_21923_107" upper="30." lower="17."/>
<samplingDates id="samplingDate13" spec="beast.evolution.tree.SamplingDate" taxon="MGGC_21924_107" upper="30." lower="17."/>
<samplingDates id="samplingDate14" spec="beast.evolution.tree.SamplingDate" taxon="MGGC_21925_107" upper="30." lower="17."/>
<samplingDates id="samplingDate15" spec="beast.evolution.tree.SamplingDate" taxon="MGGC_21926_107" upper="30." lower="17."/>
<samplingDates id="samplingDate16" spec="beast.evolution.tree.SamplingDate" taxon="MGGC_21927_107" upper="30." lower="17."/>
<samplingDates id="samplingDate17" spec="beast.evolution.tree.SamplingDate" taxon="MGGC_21928_107" upper="30." lower="17."/>
<samplingDates id="samplingDate18" spec="beast.evolution.tree.SamplingDate" taxon="MGGC_21929_107" upper="30." lower="17."/>
<samplingDates id="samplingDate19" spec="beast.evolution.tree.SamplingDate" taxon="MGGC_21930_107" upper="30." lower="17."/>
<samplingDates id="samplingDate20" spec="beast.evolution.tree.SamplingDate" taxon="MGGC_21931_107" upper="30." lower="17."/>
<samplingDates id="samplingDate21" spec="beast.evolution.tree.SamplingDate" taxon="ONM_NG_EMD1_107" upper="30." lower="17."/>
<samplingDates id="samplingDate22" spec="beast.evolution.tree.SamplingDate" taxon="ONM_NG_EMD2_107" upper="30." lower="17."/>
<samplingDates id="samplingDate23" spec="beast.evolution.tree.SamplingDate" taxon="ONM_NG_EMD3_107" upper="30." lower="17."/>
<samplingDates id="samplingDate24" spec="beast.evolution.tree.SamplingDate" taxon="ONM_NG_EMD4_107" upper="30." lower="17."/>
<samplingDates id="samplingDate25" spec="beast.evolution.tree.SamplingDate" taxon="ONM_NG_EMD5_107" upper="30." lower="17."/>
<samplingDates id="samplingDate26" spec="beast.evolution.tree.SamplingDate" taxon="ONM_NG_EMD6_107" upper="30." lower="17."/>
<samplingDates id="samplingDate27" spec="beast.evolution.tree.SamplingDate" taxon="ONM_NG_EMD7_107" upper="30." lower="17."/>
<samplingDates id="samplingDate28" spec="beast.evolution.tree.SamplingDate" taxon="ONM_NG_EMD8_107" upper="30." lower="17."/>
<samplingDates id="samplingDate29" spec="beast.evolution.tree.SamplingDate" taxon="ONM_NG_EMD9_107" upper="30." lower="17."/>
<samplingDates id="samplingDate30" spec="beast.evolution.tree.SamplingDate" taxon="ONM_NG_EMD10_107" upper="30." lower="17."/>
<samplingDates id="samplingDate31" spec="beast.evolution.tree.SamplingDate" taxon="ONM_NG_EMD11_107" upper="30." lower="17."/>
<samplingDates id="samplingDate32" spec="beast.evolution.tree.SamplingDate" taxon="ONM_NG_EMD12_107" upper="30." lower="17."/>
<samplingDates id="samplingDate33" spec="beast.evolution.tree.SamplingDate" taxon="ONM_NG_EMD13_107" upper="30." lower="17."/>
<samplingDates id="samplingDate34" spec="beast.evolution.tree.SamplingDate" taxon="ONM_NG_EMD14_107" upper="30." lower="17."/>
<samplingDates id="samplingDate35" spec="beast.evolution.tree.SamplingDate" taxon="ONM_NG_EMD15_107" upper="30." lower="17."/>
<samplingDates id="samplingDate36" spec="beast.evolution.tree.SamplingDate" taxon="ONM_NG_EMD16_107" upper="30." lower="17."/>
<samplingDates id="samplingDate37" spec="beast.evolution.tree.SamplingDate" taxon="ONM_NG_EMD17_107" upper="30." lower="17."/>
<samplingDates id="samplingDate38" spec="beast.evolution.tree.SamplingDate" taxon="ONM_NG_EMD18_107" upper="30." lower="17."/>
<samplingDates id="samplingDate39" spec="beast.evolution.tree.SamplingDate" taxon="ONM_NG_EMD19_107" upper="30." lower="17."/>
<samplingDates id="samplingDate40" spec="beast.evolution.tree.SamplingDate" taxon="ONM_NG_EMD20_107" upper="30." lower="17."/>
<samplingDates id="samplingDate41" spec="beast.evolution.tree.SamplingDate" taxon="ONM_NG_EMD21_107" upper="30." lower="17."/>
<samplingDates id="samplingDate42" spec="beast.evolution.tree.SamplingDate" taxon="ONM_NG_EMD22_107" upper="30." lower="17."/>
<samplingDates id="samplingDate43" spec="beast.evolution.tree.SamplingDate" taxon="ZPAL_ABbIII2393_P_roemeri_219" upper="154." lower="118."/>
<samplingDates id="samplingDate44" spec="beast.evolution.tree.SamplingDate" taxon="CPHNAMA_VT830_E_schultzei_97" upper="17." lower="10."/>
<samplingDates id="samplingDate45" spec="beast.evolution.tree.SamplingDate" taxon="CPHNAMA_VT831_E_schultzei_97" upper="17." lower="10."/>
<samplingDates id="samplingDate46" spec="beast.evolution.tree.SamplingDate" taxon="UFMA_1_40_454_A_tiguidiensis_97" upper="17." lower="10."/>
<samplingDates id="samplingDate47" spec="beast.evolution.tree.SamplingDate" taxon="HGS_64_A_tiguidiensis_119" upper="62." lower="10."/>
<samplingDates id="samplingDate48" spec="beast.evolution.tree.SamplingDate" taxon="HGN51_N_africanus_119" upper="62." lower="10."/>
<samplingDates id="samplingDate49" spec="beast.evolution.tree.SamplingDate" taxon="HGS115_N_africanus_119" upper="62." lower="10."/>
<samplingDates id="samplingDate50" spec="beast.evolution.tree.SamplingDate" taxon="1_13_12217_F_jurassicus_169" upper="91." lower="80."/>
<samplingDates id="samplingDate51" spec="beast.evolution.tree.SamplingDate" taxon="MGCT_644_C_africanus_151" upper="74." lower="62."/>

</operator>	
    
<logger id="tracelog" fileName="beast.log" logEvery="5000" model="@posterior" sanitiseHeaders="true" sort="smart">
        <log idref="posterior"/>
        <log idref="likelihood"/>
        <log idref="prior"/>
        <log id="TreeHeight.t:DIPNOANS_FBD2" spec="beast.evolution.tree.TreeHeightLogger" tree="@Tree.t:DIPNOANS_FBD2"/>
        <log idref="morphTreeLikelihood.DIPNOANS_FBD22"/>
        <log idref="ucldMean.c:DIPNOANS_FBD2"/>
        <log idref="ucldStdev.c:DIPNOANS_FBD2"/>
        <log id="rate.c:DIPNOANS_FBD2" spec="beast.evolution.branchratemodel.RateStatistic" branchratemodel="@RelaxedClock.c:DIPNOANS_FBD2" tree="@Tree.t:DIPNOANS_FBD2"/>
        <log idref="FBD.t:DIPNOANS_FBD2"/>
        <log idref="diversificationRateFBD.t:DIPNOANS_FBD2"/>
        <log idref="turnoverFBD.t:DIPNOANS_FBD2"/>
        <log idref="samplingProportionFBD.t:DIPNOANS_FBD2"/>
        <log idref="originFBD.t:DIPNOANS_FBD2"/>
        <log id="SACountFBD.t:DIPNOANS_FBD2" spec="beast.evolution.tree.SampledAncestorLogger" tree="@Tree.t:DIPNOANS_FBD2"/>
    </logger>

    <logger id="screenlog" logEvery="1000">
        <log idref="posterior"/>
        <log id="ESS.0" spec="util.ESS" arg="@posterior"/>
        <log idref="likelihood"/>
        <log idref="prior"/>
    </logger>

    <logger id="treelog.t:DIPNOANS_FBD2" fileName="$(tree).trees" logEvery="1000" mode="tree">
        <log id="TreeWithMetaDataLogger.t:DIPNOANS_FBD2" spec="beast.evolution.tree.TreeWithMetaDataLogger" branchratemodel="@RelaxedClock.c:DIPNOANS_FBD2" tree="@Tree.t:DIPNOANS_FBD2"/>
    </logger>

</run>

</beast>
